# Supplementary material for: Genomic ascertainment to quantify prevalence and cancer risk in adults with pathogenic and likely pathogenic germline variants in RASopathy genes
Source: medRxiv. 2024 Oct 11:2024.10.09.24314324. Preprint. [Version 1] doi: 10.1101/2024.10.09.24314324 (PMC11722494; doi:10.1101/2024.10.09.24314324)
Supplement: Supplement 1 — Supplementary Table 1. RASopathy genes evaluated. Supplementary Table 2. Pathogenic/likely pathogenic variants identified in the three cohorts; number is parenthesis refers to counts that are dropped with “stringent” filtering Supplementary Table 3. Benign tissue sequenced from the MyCode cohort. Supplementary Table 4. Demographics, height z-score, cancer, death and Q87 codes in RASopathy heterozygotes vs controls in UKBB and MyCode. [file media-1.xlsx]

## Sheet: Supplementary Table 1
Supplementary Table 1: RASopathy genes evaluated
Gene	Syndrome	Terminology
BRAF	Cardiofaciocutaneous syndrome	"CFC-heterozygote"
MAP2K1	Cardiofaciocutaneous syndrome
MAP2K2	Cardiofaciocutaneous syndrome
CBL	CBL	"CBL-heterozygote"
HRAS	Costello	"HRAS-heterozygote"
KRAS	Noonan	"Noonan-heterozygote" or "NS-heterozygote"
LZTR1	Noonan
MRAS	Noonan
NRAS	Noonan
PPP1CB	Noonan
PTPN11	Noonan
RAF1	Noonan
RASA2	Noonan
RIT1	Noonan
RRAS	Noonan
RRAS2	Noonan
SHOC2	Noonan
SOS1	Noonan
SOS2	Noonan
PTPN11 p.Tyr279Cys, p.Thr468Met, p.Arg498Gly, p.Arg498Trp, p.Arg498Leu, p.Gln510Arg	Noonan syndrome with multiple lentigines	"NSML-heterozygote"
SPRED1	Legius	"SPRED1-heterozygote"

## Sheet: Supplementary Table 2
Supplementary Table 2. Pathogenic/likely pathogenic variants identified in the three cohorts; number in parenthesis refers to counts that are dropped with "stringent" filtering. Highlighted PTPN11 variants are associated with the Noonan syndrome with multiple lentigines phenotype.
CHROM	POS	REF	ALT	Gene	Syndrome	NM_transcript	HGVS c.	HGVS p.	# of UK Biobank	# of Geisinger MyCode	# of BioMe
chr11	119278181	T	A	CBL	CBL	NM_005188.4	c.1111T>A	p.Tyr371Asn	1	0	0
chr11	119278181	T	C	CBL	CBL	NM_005188.4	c.1111T>C	p.Tyr371His	2	0	0
chr11	119278182	A	C	CBL	CBL	NM_005188.4	c.1112A>C	p.Tyr371Ser	0	1	0
chr11	119278209	T	C	CBL	CBL	NM_005188.4	c.1139T>C	p.Leu380Pro	3	0	0
chr11	119278236	A	C	CBL	CBL	NM_005188.4	c.1166A>C	p.Lys389Thr	1	0	0
chr11	119278529	G	A	CBL	CBL	NM_005188.4	c.1247G>A	p.Cys416Tyr	0	1	0
chr11	119278541	G	A	CBL	CBL	NM_005188.4	c.1259G>A	p.Arg420Gln	7	6	0
chr7	140753349	C	G	BRAF	CFC	NM_004333.6	c.1786G>C	p.Gly596Arg	0 (1)	0	0
chr7	140781609	A	G	BRAF	CFC	NM_004333.6	c.1399T>C	p.Ser467Pro	0	1	0
chr7	140781620	A	T	BRAF	CFC	NM_004333.6	c.1388T>A	p.Ile463Asn	0	1	0
chr7	140781621	T	C	BRAF	CFC	NM_004333.6	c.1387A>G	p.Ile463Val	1	0	0
chr7	140801532	A	C	BRAF	CFC	NM_004333.6	c.740T>G	p.Phe247Cys	1	0	0
chr7	140801550	G	A	BRAF	CFC	NM_004333.6	c.722C>T	p.Thr241Met	1	0	0
chr15	66436836	G	A	MAP2K1	CFC	NM_002755.4	c.382G>A	p.Gly128Ser	1	0	0
chr19	4110558	T	C	MAP2K2	CFC	NM_030662.4	c.401A>G	p.Tyr134Cys	0	0 (1)	0
chr19	4110625	G	A	MAP2K2	CFC	NM_030662.4	c.334C>T	p.Arg112Trp	5	1	0
chr12	25209904	T	C	KRAS	Noonan	NM_004985.5	c.458A>G	p.Asp153Gly	0	1	0
chr12	25227234	C	T	KRAS	Noonan	NM_004985.5	c.290G>A	p.Arg97Lys	1	0	0
chr12	25227345	C	A	KRAS	Noonan	NM_004985.5	c.179G>T	p.Gly60Val	1	0	0
chr12	25245345	C	T	KRAS	Noonan	NM_004985.5	c.40G>A	p.Val14Ile	0	3	0
chr12	25245350	C	T	KRAS	Noonan	NM_004985.5	c.35G>A	p.Gly12Asp	0	0	1
chr12	25245351	C	T	KRAS	Noonan	NM_004985.5	c.34G>A	p.Gly12Ser	1	1	0
chr12	25245372	T	C	KRAS	Noonan	NM_004985.5	c.13A>G	p.Lys5Glu	1	0	0
chr22	20990476	G	A	LZTR1	Noonan	NM_006767.4	c.742G>A	p.Gly248Arg	2 (2)	2 (1)	0
chr22	20991678	C	T	LZTR1	Noonan	NM_006767.4	c.842C>T	p.Pro281Leu	5	3	0
chr22	20991684	G	A	LZTR1	Noonan	NM_006767.4	c.848G>A	p.Arg283Gln	0	1 (1)	0
chr22	20991686	C	T	LZTR1	Noonan	NM_006767.4	c.850C>T	p.Arg284Cys	7	0	0
chr1	114709583	C	T	NRAS	Noonan	NM_002524.5	c.436G>A	p.Ala146Thr	0	0	1
chr1	114713912	C	G	NRAS	Noonan	NM_002524.5	c.178G>C	p.Gly60Arg	1	0	0
chr1	114716126	C	T	NRAS	Noonan	NM_002524.5	c.35G>A	p.Gly12Asp	4	1	0
chr1	114716127	C	T	NRAS	Noonan	NM_002524.5	c.34G>A	p.Gly12Ser	1	0	0
chr2	28781825	T	A	PPP1CB	Noonan	NM_002709.3	c.503T>A	p.Ile168Asn	0	0	1
chr2	28783928	C	G	PPP1CB	Noonan	NM_002709.3	c.542C>G	p.Ser181Cys	0	0	1
chr2	28788794	T	G	PPP1CB	Noonan	NM_002709.3	c.729T>G	p.Ile243Met	0	1	0
chr12	112419116	C	T	PTPN11	Noonan	NM_002834.5	c.5C>T	p.Thr2Ile	3	3	0
chr12	112450335	C	T	PTPN11	Noonan	NM_002834.5	c.155C>T	p.Thr52Ile	1	0	0
chr12	112450346	A	G	PTPN11	Noonan	NM_002834.5	c.166A>G	p.Ile56Val	2	0	0
chr12	112450355	A	G	PTPN11	Noonan	NM_002834.5	c.175A>G	p.Thr59Ala	2	1	0
chr12	112450359	G	A	PTPN11	Noonan	NM_002834.5	c.179G>A	p.Gly60Asp	1	0	0
chr12	112450359	G	C	PTPN11	Noonan	NM_002834.5	c.179G>C	p.Gly60Ala	1	0	0
chr12	112450361	G	A	PTPN11	Noonan	NM_002834.5	c.181G>A	p.Asp61Asn	1	0	0
chr12	112450362	A	G	PTPN11	Noonan	NM_002834.5	c.182A>G	p.Asp61Gly	1	0	0
chr12	112450364	T	A	PTPN11	Noonan	NM_002834.5	c.184T>A	p.Tyr62Asn	1	0	0
chr12	112450368	A	G	PTPN11	Noonan	NM_002834.5	c.188A>G	p.Tyr63Cys	3	0	1
chr12	112450389	A	G	PTPN11	Noonan	NM_002834.5	c.209A>G	p.Lys70Arg	0	1	0
chr12	112450394	G	T	PTPN11	Noonan	NM_002834.5	c.214G>T	p.Ala72Ser	0	1	0
chr12	112450395	C	G	PTPN11	Noonan	NM_002834.5	c.215C>G	p.Ala72Gly	0	0	1
chr12	112450397	A	G	PTPN11	Noonan	NM_002834.5	c.217A>G	p.Thr73Ala	2	0	0
chr12	112450408	G	C	PTPN11	Noonan	NM_002834.5	c.228G>C	p.Glu76Asp	2	0	0
chr12	112450416	A	C	PTPN11	Noonan	NM_002834.5	c.236A>C	p.Gln79Pro	2	0	0
chr12	112450416	A	G	PTPN11	Noonan	NM_002834.5	c.236A>G	p.Gln79Arg	2	2	0
chr12	112450417	G	C	PTPN11	Noonan	NM_002834.5	c.237G>C	p.Gln79His	1	0	0
chr12	112450497	A	C	PTPN11	Noonan	NM_002834.5	c.317A>C	p.Asp106Ala	0	0	1
chr12	112450497	A	G	PTPN11	Noonan	NM_002834.5	c.317A>G	p.Asp106Gly	1	0	0
chr12	112450509	A	G	PTPN11	Noonan	NM_002834.5	c.329A>G	p.Glu110Gly	1	0	0
chr12	112453279	G	C	PTPN11	Noonan	NM_002834.5	c.417G>C	p.Glu139Asp	1	2	0
chr12	112472954	A	G	PTPN11	Noonan	NM_002834.5	c.767A>G	p.Gln256Arg	0	1	0
chr12	112472961	G	T	PTPN11	Noonan	NM_002834.5	c.774G>T	p.Glu258Asp	1	1	0
chr12	112472968	C	T	PTPN11	Noonan	NM_002834.5	c.781C>T	p.Leu261Phe	3	0	0
chr12	112472971	C	T	PTPN11	Noonan	NM_002834.5	c.784C>T	p.Leu262Phe	0	1	0
chr12	112472981	G	A	PTPN11	Noonan	NM_002834.5	c.794G>A	p.Arg265Gln	8	6	0
chr12	112472989	G	T	PTPN11	Noonan	NM_002834.5	c.802G>T	p.Gly268Cys	1	1	0
chr12	112473023	A	G	PTPN11	Noonan_NSML	NM_002834.5	c.836A>G	p.Tyr279Cys	0	1	0
chr12	112473031	A	G	PTPN11	Noonan	NM_002834.5	c.844A>G	p.Ile282Val	1	2	0
chr12	112473040	T	C	PTPN11	Noonan	NM_002834.5	c.853T>C	p.Phe285Leu	0	1	1
chr12	112477719	A	G	PTPN11	Noonan	NM_002834.5	c.922A>G	p.Asn308Asp	5	3	1
chr12	112477720	A	G	PTPN11	Noonan	NM_002834.5	c.923A>G	p.Asn308Ser	0	1	0
chr12	112486532	G	A	PTPN11	Noonan	NM_002834.5	c.1282G>A	p.Val428Met	7	2	1
chr12	112486532	G	C	PTPN11	Noonan	NM_002834.5	c.1282G>C	p.Val428Leu	1	1	0
chr12	112488466	C	T	PTPN11	Noonan_NSML	NM_002834.5	c.1403C>T	p.Thr468Met	4	4	1
chr12	112489047	C	A	PTPN11	Noonan	NM_002834.5	c.1471C>A	p.Pro491Thr	1	0	0
chr12	112489047	C	T	PTPN11	Noonan	NM_002834.5	c.1471C>T	p.Pro491Ser	1	1	0
chr12	112489048	C	A	PTPN11	Noonan	NM_002834.5	c.1472C>A	p.Pro491His	1	0	0
chr12	112489048	C	T	PTPN11	Noonan	NM_002834.5	c.1472C>T	p.Pro491Leu	1	0	0
chr12	112489068	C	G	PTPN11	Noonan_NSML	NM_002834.5	c.1492C>G	p.Arg498Gly	1	0	0
chr12	112489068	C	T	PTPN11	Noonan_NSML	NM_002834.5	c.1492C>T	p.Arg498Trp	5	1	0
chr12	112489069	G	T	PTPN11	Noonan_NSML	NM_002834.5	c.1493G>T	p.Arg498Leu	1	0	0
chr12	112489069	G	A	PTPN11	Noonan	NM_002834.5	c.1505G>A	p.Arg502Gln	0	1	0
chr12	112489072	C	T	PTPN11	Noonan	NM_002834.5	c.1496C>T	p.Ser499Phe	1	0	0
chr12	112489078	G	A	PTPN11	Noonan	NM_002834.5	c.1502G>A	p.Arg501Lys	2	0	0
chr12	112489084	G	A	PTPN11	Noonan	NM_002834.5	c.1508G>A	p.Gly503Glu	0	1	0
chr12	112489086	A	G	PTPN11	Noonan	NM_002834.5	c.1510A>G	p.Met504Val	2	2	2
chr12	112489105	A	G	PTPN11	Noonan_NSML	NM_002834.5	c.1529A>G	p.Gln510Arg	10	1	0
chr3	12584624	G	C	RAF1	Noonan	NM_002880.4	c.1897C>G	p.Leu633Val	0	0	1
chr3	12604192	T	A	RAF1	Noonan	NM_002880.4	c.778A>T	p.Thr260Ser	1	0	0
chr1	155904475	A	G	RIT1	Noonan	NM_006912.6	c.265T>C	p.Tyr89His	1	0	0
chr1	155904481	C	T	RIT1	Noonan	NM_006912.6	c.259G>A	p.Asp87Asn	1	0	0
chr1	155904489	G	A	RIT1	Noonan	NM_006912.6	c.251C>T	p.Ala84Val	2	0	0
chr1	155904489	G	A	RIT1	Noonan	NM_006912.6	c.302C>T	p.Ala101Val	0	0	0 (1)
chr1	155904495	A	G	RIT1	Noonan	NM_006912.6	c.245T>C	p.Phe82Ser	0 (1)	0	0
chr1	155904733	G	C	RIT1	Noonan	NM_006912.6	c.286C>G	p.Gln96Glu	0	1	0
chr1	155904738	G	C	RIT1	Noonan	NM_006912.6	c.230C>G	p.Ala77Gly	1	0	0
chr1	155904738	G	C	RIT1	Noonan	NM_006912.6	c.281C>G	p.Ala94Gly	0	0	0 (1)
chr1	155904739	C	T	RIT1	Noonan	NM_006912.6	c.280G>A	p.Ala94Thr	0	1 (1)	0
chr2	39007168	C	T	SOS1	Noonan	NM_005633.4	c.2536G>A	p.Glu846Lys	0	1	0
chr2	39013523	A	G	SOS1	Noonan	NM_005633.4	c.2104T>C	p.Tyr702His	0 (3)	0	0
chr2	39022772	C	G	SOS1	Noonan	NM_005633.4	c.1656G>C	p.Arg552Ser	1	1	0
chr2	39022772	C	A	SOS1	Noonan	NM_005633.4	c.1656G>T	p.Arg552Ser	1	0	0
chr2	39022773	C	T	SOS1	Noonan	NM_005633.4	c.1655G>A	p.Arg552Lys	1	1	0
chr2	39022774	T	C	SOS1	Noonan	NM_005633.4	c.1654A>G	p.Arg552Gly	2	1	0
chr2	39022779	A	G	SOS1	Noonan	NM_005633.4	c.1649T>C	p.Leu550Pro	3	3	0
chr2	39022786	T	G	SOS1	Noonan	NM_005633.4	c.1642A>C	p.Ser548Arg	0 (1)	0 (1)	0
chr2	39022786	T	C	SOS1	Noonan	NM_005633.4	c.1642A>G	p.Ser548Gly	1	0	0
chr2	39022951	T	C	SOS1	Noonan	NM_005633.4	c.1477A>G	p.Lys493Glu	2	1	0
chr2	39023106	C	T	SOS1	Noonan	NM_005633.4	c.1322G>A	p.Cys441Tyr	1	0	0
chr2	39023112	T	A	SOS1	Noonan	NM_005633.4	c.1316A>T	p.Gln439Leu	1	0	0
chr2	39023118	A	G	SOS1	Noonan	NM_005633.4	c.1310T>C	p.Ile437Thr	1	2	0
chr2	39023128	C	T	SOS1	Noonan	NM_005633.4	c.1300G>A	p.Gly434Arg	0	1	0
chr2	39051164	A	G	SOS1	Noonan	NM_005633.4	c.844T>C	p.Cys282Arg	1	0	0
chr2	39051202	A	G	SOS1	Noonan	NM_005633.4	c.806T>C	p.Met269Thr	1	0	0
chr2	39056704	T	C	SOS1	Noonan	NM_005633.4	c.508A>G	p.Lys170Glu	0	0 (1)	0
chr14	50159635	G	C	SOS2	Noonan	NM_006939.4	c.1648C>G	p.Arg550Gly	1	0	0
chr11	14281611	C	T	RRAS2	Noonan	NM_012250.6	c.518G>A	p.Arg173Gln	5	0	1
chr10	110964362	A	G	SHOC2	Noonan	NM_007373.4	c.4A>G	p.Ser2Gly	3 (1)	1	0
chr15	38299386	C	T	SPRED1	Legius	NM_152594.3	c.46C>T	p.Arg16*	1	0	0
chr15	38299410	C	T	SPRED1	Legius	NM_152594.3	c.70C>T	p.Arg24*	2	0	0
chr15	38299423	GTGGTGGA	G	SPRED1	Legius	NM_152594.3	c.88_94delGGATGGT	p.Gly30fs	1	0	0
chr15	38299530	C	T	SPRED1	Legius	NM_152594.3	c.190C>T	p.Arg64*	1	0	0
chr15	38322338	C	G	SPRED1	Legius	NM_152594.3	c.305C>G	p.Thr102Arg	1	0	0
chr15	38322382	C	T	SPRED1	Legius	NM_152594.3	c.349C>T	p.Arg117*	2	0	0
chr15	38351027	C	A	SPRED1	Legius	NM_152594.3	c.698C>A	p.Ser233*	1	0	0
chr15	38351080	C	T	SPRED1	Legius	NM_152594.3	c.751C>T	p.Arg251*	1	0	0
chr15	38351124	CAT	C	SPRED1	Legius	NM_152594.3	c.796_797delAT	p.Met266fs	1	0	0
chr15	38351142	GGAAA	G	SPRED1	Legius	NM_152594.3	c.816_819delAAGA	p.Arg273fs	1	0	0
chr15	38351249	ACT	A	SPRED1	Legius	NM_152594.3	c.923_924delCT	p.Ser308fs	0	2 (1)	0
chr15	38351252	CTG	C	SPRED1	Legius	NM_152594.3	c.926_927delTG	p.Val309fs	1	0	0
chr15	38351302	C	T	SPRED1	Legius	NM_152594.3	c.973C>T	p.Arg325*	1	0	0
chr15	38351350	AG	A	SPRED1	Legius	NM_152594.3	c.1023delG	p.Arg341fs	1	0	0
chr15	38351372	TTA	T	SPRED1	Legius	NM_152594.3	c.1044_1045delTA	p.Arg349fs	1	0	0
chr15	38351477	CAGAG	C	SPRED1	Legius	NM_152594.3	c.1149_1152delAGAG	p.Gly385fs	1	0	0
chr15	38351477	CAG	C	SPRED1	Legius	NM_152594.3	c.1151_1152delAG	p.Glu384fs	1	0	0
chr15	38351496	TC	T	SPRED1	Legius	NM_152594.3	c.1170delC	p.Cys391fs	2	0	0
chr15	38351536	C	T	SPRED1	Legius	NM_152594.3	c.1207C>T	p.Arg403*	4	1	0

## Sheet: Supplementary Table 3
Supplementary Table 3. Benign tissue sequenced from the Geisinger MyCode cohort
Gene	Var_ID	Variant	Tissue	Tissue Date	Age at blood draw (years)	AB Het	Sequencing Result Interpretation	Chromatogram	Forward Primer(s)	Reverse Primer(s)
BRAF	7:140781609:A:G	p.Ser467Pro	Ileum, biopsy / Terminal ileum, biopsy	2021-04-17	31.06	0.46	Germline	#VALUE!	N/A	5'-TCC CTC TCA GGC ATA AGG TAA-3'
BRAF	7:140781620:A:T	p.Ile463Asn	Rectum, biopsy / Polyp rectum, biopsy	2022-02-23	60.66	0.44	Germline	#VALUE!	5'-GTC ACA ATG TCA CCA CAT TAC ATA C-3'	5'-TCC CTC TCA GGC ATA AGG TAA-3'
CBL	11:119278529:G:A	p.Cys416Tyr	Skin, Cyst / Skin, right posterior shoulder	2021-08-21	65.64	0.43	Somatic	#VALUE!	5'-TCA GCT ATG TAA TAA CCT TGG A-3'	5'-CCA CTC CCT CTA GGA TCA A-3'
CBL	11:119278181:T:C	p.Tyr371His	Polyp, Colon / Transverse colon, biopsy	2014-09-05	71.82	0.26	Somatic	#VALUE!	5'-CCA GAC TAG ATG CTT TCT GGT TTA-3'	5'-CCA GGA TGT AAG ACA GGA TGT G-3'
CBL	11:119278541:G:A	p.Arg420Gln	Skin, other than cyst, tag, debridement, or plastic repair / Wide resection back sarcoma, short stich superior long left	2017-05-23	47.25	0.52	Germline	#VALUE!	5'-TCA GCT ATG TAA TAA CCT TGG A-3'	5'-CCA CTC CCT CTA GGA TCA A-3'
CBL	11:119278541:G:A	p.Arg420Gln	Skin, punch biopsy / Skin, left upper arm	2020-03-07	72.59	0.42	Possible Germline	#VALUE!	5'-TCA GCT ATG TAA TAA CCT TGG A-3', 5'-ATA TAG CCT TTA CTG ATA CAA GGG-3'	5'-CCA CTC CCT CTA GGA TCA A-3', 5'-AGC TCC CTC TGC TCC TT-3'
CBL	11:119278541:G:A	p.Arg420Gln	Skin, Shave Biopsy / Skin, back	2008-05-09	66	0.6	Germline	#VALUE!	5'-ATA TAG CCT TTA CTG ATA CAA GGG-3'	N/A
CBL	11:119278209:T:C	p.Leu380Pro	Colon Biopsy / Random colon, biopsy	2011-10-05	84.83	0.3	Somatic	#VALUE!	5'-CCA GAC TAG ATG CTT TCT GGT TTA-3'	5'-CCA GGA TGT AAG ACA GGA TGT G-3'
KRAS	12:25245351:C:G	p.Gly12Arg	Skin, Shave Biopsy / Skin, left nasal bulb	2018-0802	79.4	0.37	Somatic	#VALUE!	5'- AGG CCT GCT GAA AAT GAC TGA A -3'	5'- AAA CCC AAG GTA CAT TTC AGA TAA C -3'
KRAS	12:25227351:G:A	p.Thr58Ile	Skin, Shave Biopsy / Skin, right lower lid lesion	2020-03-05	76.62	0.35	Somatic	#VALUE!	5'-TGG CAA ATA CAC AAA GAA AGC C-3', 5'-CAT GGC ATT AGC AAA GAC TCA AA-3'	5'-TTG GAG CAG GAA CAA TGT CTT-3', 5'-GGT GCA CTG TAA TAA TCC AGA CT-3'
NRAS	1:114709583:C:T	p.Ala146Thr	Esophagus, biopsy / Esophagus, biopsy	2022-07-20	70.94	0.26	Somatic	#VALUE!	5'-TGG ATC ACA TCT CTA CCA GAG T-3'	5'-GGG AGC AGA TTA AGC GAG TAA A-3'
NRAS	1:114716126:C:T	p.Gly12Asp	Esophagus, biopsy / esophagus biopsy	2019-03-20	61.88	0.42	Somatic	#VALUE!	5'-ACT GGG CCT CAC CTC TAT-3'	5'-TGC GTT CTC TAG TCA CTT TAA GA-3'
NRAS	1:114716124:C:T	p.Gly13Ser	Skin, Shave Biopsy / Skin, right temple	2014-05-25	72	0.25	Somatic	#VALUE!	5'-ACT GGG CCT CAC CTC TAT-3'	5'-TGC GTT CTC TAG TCA CTT TAA GA-3'
PTPN11	12:112477719:A:G	p.Asn308Asp	Aortic valve / Aortic Valve and portion of ascending aortia	2014-03-29	53.34	0.5	Germline	#VALUE!	5'-GGG AGT AAC TGA TTT GAA CTG TTT-3', 5'-TCC AGG ACT TAT GTG ACC GT-3'	5'-ACT TTC AGG ACA TGA GGA AGG-3'
PTPN11	12:112489083:G:A	p.Gly507Arg	Soft tissue, other than tumor, mass, lipoma, or debridement / Right axillary fat	2019-08-06	75.07	0.27	Somatic	#VALUE!	5'-GAC TAA ATT AGC ATT GTC TCT GAG T-3', 5'-CAT CCT GGC TCT GCA GTT T-3'	5'-GGC CTA GCA AGA GAA TGA GAA T-3'
PTPN11	12:112453279:G:C	p.Glu139Asp	Hernia sac, excision, any location / Left inguinal hernia sac	2013-12-02	33.94	0.46	Germline	#VALUE!	5'-CAT GAA CCC ATA GTA GAG CTA AAT TC-3'	5'-GCG AAT CAT AAC ATG GGT CAC-3'
PTPN11	12:112489047:C:T	p.Pro495Ser	Skin, other than cyst, tag, debridement, or plastic repair / Skin, lower left breast	2020-07-27	45.21	0.5	Germline	#VALUE!	5'-GAC TAA ATT AGC ATT GTC TCT GAG T-3', 5'-CAT CCT GGC TCT GCA GTT T-3'	5'-GGC CTA GCA AGA GAA TGA GAA T-3'
SOS1	2:39022779:A:G	p.Leu550Pro	Skin, Cyst / Skin, left temple	2018-11-20	56.23	0.45	Germline	#VALUE!	5'-CAG GCT CTG CAA ATC TAT AAA CAT C-3'	5'-GAT GAC ACC AAT GAA TAC AAG CAT-3'
SOS1	2:39022779:A:G	p.Leu550Pro	Skin, Cyst / Right posterior shoulder	2003-08-09	68.82	0.44	Possible Germline	#VALUE!	5'-CAG GCT CTG CAA ATC TAT AAA CAT C-3'	5'-GAT GAC ACC AAT GAA TAC AAG CAT-3'

## Sheet: Supplementary Table 4
Supplementary Table 4. Demographics, height Z-score, cancer, death and Q87 codes in RASopathy heterozygotes vs controls in UK Biobank and MyCode. CFC: cardiofaciocutaneous syndrome; NSML: Noonan syndrome with multiple lentigenes
UK Biobank															stringent
	Controls (467,254)	CBL-heterozygotes (14)	p-value	CFC-heterozygotes (10)	p-value	Noonan-heterozygotes (149)	p-value	Noonan-heterozygotes (without NSML) (128)	p-value	NSML-heterozygotes (21)	p-value	SPRED1-heterozygotes (24)	p-value		CFC-heterozygotes (9)	p-value	Noonan-heterozygotes (141)	p-value	Noonan-heterozygotes (without NSML) (120)	p-value
Age (years), mean (sd)	70.9 (8.0)	69.0 (7.9)	0.3752	73.0 (7.8)	0.4188	69.2 (7.6)	0.00598	69.5 (7.5)	0.0287958	67.5 (8.3)	0.0739149	70.3 (5.7)	0.5901		71.9 (7.4)	0.7002	68.9 (7.6)	0.0014	69.1 (7.5)	0.00774489
Female, n (%)	253,271 (54.2)	6 (42.9)	0.4314	6 (60.0)	0.7625	69 (46.3)	0.0584	58 (45.3)	0.0435	11 (52.4)	0.87	11 (45.8)	0.4212		6 (66.7)	0.5216	66 (46.8)	0.0906	55 (45.8)	0.0657
BMI, mean (sd)	27.42 (4.77)	30.01(5.19)	0.0853	27.54 (4.74)	0.9373	26.88 (4.77)	0.1706	26.84 (4.65)	0.16	27.12 (5.56)	0.81	27.24 (4.10)	0.829		28.01 (4.77)	0.7196	26.85 (4.82)	0.1622	26.80 (4.71)	0.15
Smoking history, smoker, n(%)	212,883 (45.6)	8 (57.1)	0.4296	4 (40.0)	0.5279	70 (47.0)	0.7426	63 (49.2)	0.84	7 (33.3)	0.0189	10 (41.7)	0.8383		3 (33.3)	0.3164	65 (46.1)	0.9327	58 (48.3)	0.91
Height z-score, mean (sd)	0.001(1.0)	0.05 (1.50)	0.9033	-0.17 (1.5)	0.7227	-0.87 (1.2)	8.6033e-16	-0.91 (1.22)	7.87486e-14	-0.61 (0.75)	0.00130637	-0.82 (1.1)	0.0014		0.002 (1.4)	0.9984	-0.88 (1.2)	4.395e-15	-0.92 (1.23)	3.94245e-13
Cancer, n (%)	115,194 (24.6)	1 (7.1)	0.1285	1 (10.0)	0.2823	32 (21.5)	0.3683	29 (22.7)	0.6	3 (14.3)	0.27	13 (54.2)	0.00079498		1 (11.1)	0.3459	27 (19.1)	0.1294	24 (20.0)	0.24
Death, n (%)	40,959 (8.8)	1 (7.1)	0.83	1 (10.0)	0.8902	21 (14.1)	0.021493	19 (14.8)	0.01501	2 (9.5)	0.9	3 (12.5)	0.5177		1 (11.1)	0.8035	16 (11.3)	0.2785	14 (11.7)	0.26
Q87 codes, n (%)	216 (0.05)	0 (0)	1	0 (0)	1	6 (4.0)	1.391e-10	6 (4.7)	2.75e-128	0 (0)	0.92	0 (0)	1		0 (0)	1	6 (4.3)	9.9629e-11	6 (5.0)	7.12e-137
MyCode
	Controls (165,601)	CBL-heterozygotes (8)	p-value	CFC-heterozygotes (4)	p-value	Noonan-heterozygotes (73)	p-value	Noonan-heterozygotes (without NSML) (66)	p-value	NSML-heterozygotes (7)	p-value	SPRED1-heterozygotes (4)	p-value		CFC-heterozygotes (3)	p-value	Noonan-heterozygotes (68)	p-value	Noonan-heterozygotes (without NSML) (61)	p-value	SPRED1-heterozygotes (3)	p-value
Age (years), mean	59.4 (17.5)	58.4 (16.4)	0.8711	61.4 (18.2)	0.8183	57.5 (20.1)	0.3552	56.4 (20.6)	0.2357	68.2 (11.0)	0.1839	64.7 (11.9)	0.5437		54.9 (15.8)	0.6594	55.5 (19.3)	0.6053	54.0 (19.6)	0.0166	64.0 (14.5)	0.6475
Female, n (%)	101,208 (61.1)	6 (75.0)	0.496	2 (50.0)	0.6449	61 (69.9)	0.1253	46 (69.7)	0.1528	5 (71.4)	0.7129	1 (25.0)	0.3061		1 (33.3)	0.5643	49 (72.1)	0.0642	44 (72.1)	0.0776	3 (100.0)	0.0588
BMI, mean (sd)	31.4 (7.6)	31.1 (8.0)	0.9265	29.9 (9.3)	0.69	27.8 (6.1)	3.8454e-06	27.5 (5.5)	2.98662e-07	30.4 (10.7)	0.7298	36.1 (10.1)	0.2093		30.9 (11.1)	0.9223	27.7 (6.2)	7.87581e-06	27.4 (5.5)	6.13213e-07	37.7 (11.8)	0.1471
Smoking history	95,823 (58.1)	4 (50.0)	0.7272	4 (100.0)	0.1448	37 (50.7)	0.1984	32 (48.5)	0.1129	5 (71.4)	0.7066	2 (50.0)	1		3 (100.0)	0.2697	33 (48.5)	0.1093	28 (45.9)	0.0533	2 (66.7)	1
Height z-score (sd)	0.001 (1.0)	0.42 (0.6)	0.2381	-0.89 (1.0)	0.0749	-0.88 (1.1)	2.27437e-13	-0.9007 (1.1)	1.29296e-12	-0.7190 (1.3)	0.0569	-0.22 (0.3)	0.7082		-0.68 (1.1)	0.236	-0.85 (1.1)	9.82543e-12	-0.8669 (1.1)	5.82409e-11	-0.22 (0.3)	0.7082
Cancer, n (%)	39,532 (23.9)	2 (25.0)	1	0 (0)	0.5787	11 (15.1)	0.0777	10 (15.2)	0.0966	1 (14.3)	1	1 (25.0)	1		0 (0)	1	8 (11.8)	0.0192	7 (11.5)	0.0232	0 (0)	1
Death, n (%)	18,720 (11.3)	1 (12.5)	1	0 (0)	1	11 (15.1)	0.3099	20 (15.2)	0.3237	1 (14.3)	0.5682	1 (25.0)	0.3811		0 (0)	1	8 (11.8)	0.9046	7 (11.5)	0.9663	1 (33.3)	0.3022
Q87 codes, n (%)	284 (0.7)	0 (0)	1	0 (0)	1	0 (0)	1	0 (0)	1	0 (0)	1	0 (0)	1		0 (0)	1	0 (0)	1	0 (0)	1	0 (0)	1
